# Supplementary material for: Aluminium-Based Metal–Organic Framework Nano Cuboids and Nanoflakes with Embedded Gold Nanoparticles for Carbon Dioxide Fixation with Epoxides into Cyclic Esters
Source: Int J Mol Sci. 2024 Jan 13;25(2):1020. doi: 10.3390/ijms25021020 (PMC10816805; doi:10.3390/ijms25021020)
Supplement: Supplementary file 1 [file ijms-25-01020-s001.zip]

Archive with 1 entries (1 files):
- ijms-2808057-supplementary.pdf
